# Supplementary material for: Association Between Intensity of Physical Activity in Pregnancy and Gestational Diabetes in a Multi-Ethnic Population: Results from the PROMOTE Cohort Study
Source: Nutrients. 2025 Nov 7;17(22):3500. doi: 10.3390/nu17223500 (PMC12655390; doi:10.3390/nu17223500)
Supplement: Supplementary file 1 [file nutrients-17-03500-s001.zip]

Archive with 4 entries (4 files):
- nutrients-3956194-figure s1.pdf
- S1_SociodemographicQuestionnaire.pdf.pdf.pdf
- S2_ActiveAustraliaSurvey.pdf
- nutrients-3956194-supplementary material.pdf
